# Supplementary material for: Integrated analysis of recurrent properties of cancer genes to identify novel drivers
Source: Genome Biol. 2013 May 29;14(5):R52. doi: 10.1186/gb-2013-14-5-r52 (PMC4054099; doi:10.1186/gb-2013-14-5-r52)
Supplement: Additional file 3 — Scripts to identify putative drivers. This file contains a collection of scripts to run the pipeline for the identification of cancer drivers. [file gb-2013-14-5-r52-S3.ZIP]

Archive with 25 entries (21 files):
- AdditionalFile3/
- AdditionalFile3/.AppleDouble/
- AdditionalFile3/.AppleDouble/.Parent
- AdditionalFile3/.AppleDouble/adjust_mutations.pl
- AdditionalFile3/.AppleDouble/candidate_analysis2.pl
- AdditionalFile3/.AppleDouble/howmanytissues.pl
- AdditionalFile3/.AppleDouble/mutations_score.pl
- AdditionalFile3/.AppleDouble/pipeline.sh
- AdditionalFile3/.AppleDouble/shortest_paths.pl
- AdditionalFile3/.DS_Store
- __MACOSX/
- __MACOSX/AdditionalFile3/
- __MACOSX/AdditionalFile3/._.DS_Store
- AdditionalFile3/adjust_mutations.pl
- __MACOSX/AdditionalFile3/._adjust_mutations.pl
- AdditionalFile3/candidate_analysis.pl
- __MACOSX/AdditionalFile3/._candidate_analysis.pl
- AdditionalFile3/howmanytissues.pl
- __MACOSX/AdditionalFile3/._howmanytissues.pl
- AdditionalFile3/mutations_score.pl
- __MACOSX/AdditionalFile3/._mutations_score.pl
- AdditionalFile3/readme.sh
- __MACOSX/AdditionalFile3/._readme.sh
- AdditionalFile3/shortest_paths.pl
- __MACOSX/AdditionalFile3/._shortest_paths.pl
