# Supplementary material for: Integrated analysis of recurrent properties of cancer genes to identify novel drivers
Source: Genome Biol. 2013 May 29;14(5):R52. doi: 10.1186/gb-2013-14-5-r52 (PMC4054099; doi:10.1186/gb-2013-14-5-r52)
Supplement: Additional file 3 — Scripts to identify putative drivers. This file contains a collection of scripts to run the pipeline for the identification of cancer drivers. [file gb-2013-14-5-r52-S3.ZIP › AdditionalFile3/adjust_mutations.pl]

#!/usr/bin/perl
use strict;
use warnings;
use DBI;
use Statistics::Descriptive;
use File::Copy;

my @cancers = ("ovarian");
my %pt2gene ;

# get Gene symbols
open (IN0s, "gene_info") or die "Can't open gene_info: $!\n"; # downloaded and decompressed from NCBI (http://ftp.ncbi.nih.gov/gene/DATA/gene_info.gz)
my %sym2en;
my $line0s = <IN0s>;
chomp $line0s;
while (defined ($line0s = <IN0s>))
{
	chomp $line0s;
	my @list   = split ("\t",$line0s);
	my $tax    = $list[0];
	my $entrez = $list[1];
	my $symbol = $list[2];
	
	$sym2en{$symbol} = $entrez if ($tax == 9606);
}
close IN0s;  

foreach my $cancer(@cancers)
{
	my @folders = ();
	my @files   = ();
	my $expfile = "";
	
	my %patients;
	my %genes   ;
	
	if ($cancer eq "glioblastoma")
	{
		@folders = ("BCM__ABI"                                             ,"BI__ABI"                                               ,"WUSM__ABI");
		@files   = ("hgsc.bcm.edu__Applied_Biosystems_Sequence_data_level3","broad.mit.edu__Applied_Biosystems_Sequence_data_level3","genome.wustl.edu__Applied_Biosystems_Sequence_data_level3");
		$expfile = "broad.mit.edu_GBM.HT_HG-U133A";
	}
	elsif ($cancer eq "ovarian")
	{
		@folders = ("BCM__SOLiD_DNASeq"                                   ,"BI__ABI"                                               ,"BI__IlluminaGA_DNASeq"                                        ,"WUSM__IlluminaGA_DNASeq"                                         );
		@files   = ("hgsc.bcm.edu__ABI_SOLiD_DNA_System_Sequencing_level3","broad.mit.edu__Applied_Biosystems_Sequence_data_level3","broad.mit.edu__Illumina_Genome_Analyzer_DNA_Sequencing_level3","genome.wustl.edu__Illumina_Genome_Analyzer_DNA_Sequencing_level3");
		$expfile = "broad.mit.edu_OV.HT_HG-U133A";
	}
	
	open (OUT2a, ">input/downloaded/coord2mutation.$cancer.spc"   ) or die "Can't open input/downloaded/coord2mutation.$cancer.spc: $!\n";
	open (OUT3a, ">input/downloaded/coord2mutation.$cancer.tab"   ) or die "Can't open input/downloaded/coord2mutation.$cancer.tab: $!\n";
	open (OUT4a, ">input/downloaded/coord2mutation.$cancer.tab2"  ) or die "Can't open input/downloaded/coord2mutation.$cancer.tab2: $!\n";
	open (OUT2b, ">input/downloaded/$cancer/coord2gene.txt"       ) or die "Can't open input/downloaded/$cancer/coord2gene.txt: $!\n";
	open (OUT2c, ">input/downloaded/$cancer/patient2mutations.txt") or die "Can't open input/downloaded/$cancer/patient2mutations.txt: $!\n";
	#print OUT2a "Chromosome\sPosition\sRef_allele\sMut_allele\n";
	#print OUT2a "Chromosome\tPosition\tRef_allele\tMut_allele\n";
	#print OUT2a "Chromosome\tPosition\tPosition\tRef_allele\tMut_allele\n";
	print OUT2b "Chromosome\tPosition\tRef_allele\tMut_allele\tEntrez\tPatient\n";
	print OUT2c "Patient\tMutations\tNon-synonymous\n";
	
	my %pat2mut;
	my %pat2nsy;
	
	for (my $i=0; $i<@files; $i++)
	{
		my $file   = $files  [$i];
		my $folder = $folders[$i];
		
		print "$cancer\t$folder\t$file\n";
		
		open(IN0w, "input/downloaded/$cancer/Somatic_Mutations/$folder/Level_3/$file.maf") or die"Unable to open input/downloaded/$cancer/Somatic_Mutations/$folder/Level_3/$file.maf: $!\n"; # as downloaded from the Cancer Genome Atlas
		my $line0w=<IN0w>;
		
		while ($line0w=<IN0w>)
		{
			chomp $line0w;
			my @list    = split("\t",$line0w);
			my $symbol  = $list[ 0];
			my $entrez  = $list[ 1];
			my $patient = $list[15];
			my $type    = $list[ 8];
			my $chrom   = $list[ 4];
			my $start   = $list[ 5];
			my $refall  = $list[10];
			my $tum1    = $list[11]; # changed from previous (19)
			my $tum2    = $list[12]; # changed from previous (20)
			
			$patient = reducePatient($patient);
			
			$pat2mut{$patient} ++;

			$entrez = $sym2en{$symbol} if (($entrez == 0)and(exists $sym2en{$symbol}));

			#if (($type ne "silent")and($entrez != 0))
			if (($type ne "Silent")and($entrez != 0))
			{
				$patients{$patient                    } .= "$entrez;";
				$pt2gene {"$patient\t$entrez\t$cancer"}  = 1;
				$genes   {$entrez                     }  = 1;
				$pat2nsy {$patient                    }  ++ ;
				
				my $tum = $tum1;
				$tum = $tum2 if ($refall eq $tum1);
				$chrom =~ s/chr//g;
				print OUT2a "$chrom $start $refall $tum\n";
				print OUT3a "$chrom\t$start\t$refall\t$tum\n";
				print OUT4a "$chrom\t$start\t$start\t$refall\t$tum\n";
				print OUT2b "$chrom\t$start\t$refall\t$tum\t$entrez\t$patient\n";
			}
		}
		close IN0w;
	}
	my $n1 = keys %patients;
	my $n2 = keys %genes   ;
	
	foreach my $pat (sort keys %pat2mut)
	{
		my $mut = $pat2mut{$pat};
		my $nsy = 0;
		$nsy    = $pat2nsy{$pat} if (exists $pat2nsy{$pat});
		print OUT2c "$pat\t$mut\t$nsy\n";
	}

	print "Patients ($cancer): $n1\n";
	print "Genes ($cancer): $n2\n";
	
	my %all_cel;
	open(IN0x, "input/downloaded/$cancer/list_cel.txt") or die"Unable to open input/downloaded/$cancer/list_cel.txt: $!\n"; # A list of all the patients, one patient ID per line
	my $line0x;
	
	while ($line0x=<IN0x>)
	{
		chomp $line0x;		
		$all_cel{$line0x} = 1;
	}
	close IN0x;
	
	open (OUT1a, ">input/downloaded/$cancer/patients2genes.txt") or die "Can't open input/downloaded/$cancer/patients2genes.txt: $!\n";
	print OUT1a "Patient\tGenes\tList\n";
	
	open(IN0y, "input/downloaded/$cancer/METADATA/BI__HT_HG-U133A/$expfile.sdrf.txt") or die"Unable to open input/downloaded/$cancer/METADATA/BI__HT_HG-U133A/$expfile.sdrf.txt: $!\n"; # metadata file, as downloaded from the Cancer Genome Atlas
	my $line0y=<IN0y>;
	
	my $n3 = 0;
	my $all_genes;
	
	my %done;
	
	while ($line0y=<IN0y>)
	{
		chomp $line0y;
		my @list = split("\t",$line0y);
		my $id   = $list[ 0];
		my $cel  = $list[11];
		
		$id = reducePatient($id);
		
		if ((exists $patients{$id})and(exists $all_cel{$cel})and(not exists $done{$id}))
		{
			$done{$id} = 1;
			my $source      = "input/downloaded/$cancer/Expression-Genes/BI__HT_HG-U133A/Level_1/$cel";
			my $destination = "input/downloaded/$cancer/Expression-Genes/BI__HT_HG-U133A/filtered/$id.CEL";
			copy($source, $destination) or die "$source cannot be copied: $!\n";
			$all_genes .= $patients{$id};
			my $n_genes = removeDuplicates($patients{$id});
			print OUT1a "$id\t$n_genes\n";#	if (($id ne "TCGA-06-0219-01A")and($id ne "TCGA-06-0648-01A")and($id ne "TCGA-02-0071-01A"));
			$n3++;
		}
		
	}
	close IN0y;
	
	close OUT1a;

	my $n4 = countGenes($all_genes);
	print "Patients with expression ($cancer): $n3\n";
	print "Genes with expression ($cancer): $n4\n";
}


open (OUT0a, ">input/mutations.txt") or die "Can't open input/mutations.txt: $!\n";
print OUT0a "Patient\tEntrez\tCancer\n";

foreach my $el(sort keys %pt2gene)
{
	print OUT0a "$el\n";
}

close OUT0a;

sub reducePatient
{
	my $in = $_[0];
	
	my @list = split("-", $in);
	
	my $out = join("-", @list[0..3]);
	
	return($out);
}

sub removeDuplicates
{
	my $in = $_[0];
	chop $in if ($in =~ m/;$/);
	my @list1 = split(";", $in);
	my %list2;
	@list2{@list1} = ();
	my @list3 = keys %list2;
	my $n = @list3;
	my $out = "$n\t" . join(";", @list3);
	
	return($out);
}

sub countGenes
{
	my $in = $_[0];
	chop $in if ($in =~ m/;$/);
	my @list1 = split(";", $in);
	my %list2;
	@list2{@list1} = ();
	my @list3 = keys %list2;
	my $out = @list3;
	
	return($out);
}


__END__
