# Supplementary material for: Integrated analysis of recurrent properties of cancer genes to identify novel drivers
Source: Genome Biol. 2013 May 29;14(5):R52. doi: 10.1186/gb-2013-14-5-r52 (PMC4054099; doi:10.1186/gb-2013-14-5-r52)
Supplement: Additional file 3 — Scripts to identify putative drivers. This file contains a collection of scripts to run the pipeline for the identification of cancer drivers. [file gb-2013-14-5-r52-S3.ZIP › AdditionalFile3/candidate_analysis.pl]

#!/usr/bin/perl
use strict;
use warnings;
use DBI;
use Statistics::Descriptive;

my $cancer = $ARGV[0];
print "candidates_analysis\t$cancer\n";

my %entrez2rec;
my $in3a = "Futreal_Nature2004/cancergenes.txt"; # see adjust_mutations.pl
open (IN3a, $in3a) or die "Can't open $in3a: $!\n";
my $line3a = <IN3a>;

while (defined ($line3a = <IN3a>))
{
	chomp $line3a;
	my ($entrez,$symbol,$screen,$type,$tissue) = split ("\t",$line3a);
	$entrez2rec{$entrez} = 1 if ($tissue eq "recessive");
}
close IN3a;

open(OUT0a, ">final/$cancer.scores2") or die"Unable to open final/$cancer.scores2: $!\n";
print OUT0a "Entrez\tType\tN.Expressed\tExpressed\tHub\tOrigin\tLength\tCGC\n";
open(IN0a, "final/$cancer.hmt") or die"Unable to open final/$cancer.hmt: $!\n";
my $line0a=<IN0a>;

while ($line0a=<IN0a>)
{
	chomp $line0a;
	my @list = split("\t",$line0a);
	my $entrez = $list[ 0];
	my $mutated= $list[ 1];
	my $ex_nsy = $list[ 2];
	my $ex_fr  = $list[ 3];
	my $ex_cgc = $list[ 5];
	my $fr_cgc = $list[ 6];
	my $deg    = $list[ 8];
	my $bet    = $list[ 9];
	my $hub    = $list[10];
	my $cen    = $list[11];
	my $hd     = $list[12];
	my $origin = $list[13];
	my $vd     = $list[14];
	my $len    = $list[18];
	my $type   = $list[24];
	
	my $ishub  = 0;
	my $isori  = 0;
	my $islen  = 0;
	my $iscgc  = 0;
	
	$type = "rec" if (exists $entrez2rec{$entrez});
	
	$ishub = 1 if  (($hub    eq  "1")or($cen    eq "1")                    ); 
	$isori = 1 if ((($origin eq  "1")or($origin eq "2"))and($vd     eq "0")); 
	$isori = 1 if ((($origin eq  "4")or($origin eq "5"))and($vd     eq "1")); 
	$islen = 1 if   ($len    <  4443)                                       ; 
	$iscgc = 1 if  (($fr_cgc ne "NA")                   and($fr_cgc  >   0)); 
	
	print OUT0a "$entrez\t$type\t$ex_nsy\t$ex_fr\t$ishub\t$isori\t$islen\t$iscgc\n" if ($ex_fr > 0);
}
close IN0a;
close OUT0a;


__END__
