# Supplementary material for: Integrated analysis of recurrent properties of cancer genes to identify novel drivers
Source: Genome Biol. 2013 May 29;14(5):R52. doi: 10.1186/gb-2013-14-5-r52 (PMC4054099; doi:10.1186/gb-2013-14-5-r52)
Supplement: Additional file 3 — Scripts to identify putative drivers. This file contains a collection of scripts to run the pipeline for the identification of cancer drivers. [file gb-2013-14-5-r52-S3.ZIP › AdditionalFile3/howmanytissues.pl]

#!/usr/bin/perl
use strict;
use warnings;
use DBI;
use Statistics::Descriptive;

my $cancer = $ARGV[0];
print "homanytissues\t$cancer\n";

my %entrez2rec;
my $in3a = "Futreal_Nature2004/cancergenes.txt";
open (IN3a, $in3a) or die "Can't open $in3a: $!\n"; # list of all cancer genes derived from the Cancer Gene Census: EntrezID, Symbol, Screen (may be empty), Type (may be empty), Tissue (Dominant/Recessive)
my $line3a = <IN3a>;

while (defined ($line3a = <IN3a>))
{
	chomp $line3a;
	my ($entrez,$symbol,$screen,$type,$tissue) = split ("\t",$line3a);
	$entrez2rec{$entrez} = 1 if ($tissue eq "recessive");
}
close IN3a;


my %entrez2ln;
open(IN0p, "gene_length.txt") or die"Unable to open gene_length.txt: $!\n"; # file with EntrezID, Chromosome, Start, End, Length (coding)
my $line0p=<IN0p>;

while ($line0p=<IN0p>)
{
	chomp $line0p;
	my @list = split("\t",$line0p);
	my $entrez = shift(@list);
	$entrez2ln{$entrez} = join("\t", @list);
}
close IN0p;


my @types = ("cgc","can","nsy","rst");
my %entrez2no;
my %entrez2nn;
my %entrez2ts;
my %entrez2tp;

my @lenall;
my @lencgc;

foreach my $type(@types)
{
	open(IN0q ,  "input/breadth/$type.txt") or die"Unable to open input/breadth/$type.txt: $!\n"; # file with EntrezID, Number of tissues where the gene is expressed (not necessary for final filters)
	my $line0q=<IN0q>;
	while ($line0q=<IN0q>)
	{
		chomp $line0q;
		my ($entrez,$breadth) = split("\t",$line0q);
		$entrez2tp{$entrez} = $type   ;
		$entrez2no{$entrez} = $breadth;
	}
	close IN0q;
	
	open(IN0r ,  "input/breadth/$type.tissues") or die"Unable to open input/breadth/$type.tissues: $!\n"; # expression information and cancer type
	my $line0r=<IN0r>; 
	while ($line0r=<IN0r>)
	{
		chomp $line0r;
		my ($entrez,$n,$cancer,$npts,$pts,$len) = split("\t",$line0r);
		if ($cancer ne "cgc")
		{
			$entrez2nn{$entrez} = $n     ;
			$entrez2ts{$entrez} = $cancer;
		}
		push(@lenall, $len);
		push(@lencgc, $len) if ($type eq "cgc");
	}
	close IN0r ;
}

my $medcgc = getMedian(@lencgc);
my $medall = getMedian(@lenall);

print "Median length CGC: $medcgc\n";
print "Median length all: $medall\n";

my %entrez2de;
my %entrez2be;
my %entrez2hu;
my %entrez2ce;
open(IN0s ,  "input/pin.txt"    ) or die"Unable to open input/pin.txt: $!\n"; # network properties
my $line0s=<IN0s>;
while ($line0s=<IN0s>)
{
	chomp $line0s;
	my ($entrez,$deg,$bet,$cc,$hub,$cen) = split("\t",$line0s);
	$entrez2de{$entrez} = $deg;
	$entrez2be{$entrez} = int($bet);
	$entrez2hu{$entrez} = $hub;
	$entrez2ce{$entrez} = $cen;
}
close IN0s ;

my %entrez2hd;
open(IN0t ,  "input/duplicated.entrez"    ) or die"Unable to open input/duplicated.entrez: $!\n"; # duplicability information
my $line0t=<IN0t>;
while ($line0t=<IN0t>)
{
	chomp $line0t;
	my ($entrez,$origin1,$origin2,$vd) = split("\t",$line0t);
	$entrez2hd{$entrez} = 1;
}
close IN0t ;

my %entrez2or;
my %entrez2vd;
open(IN0u ,  "input/orthology.txt"    ) or die"Unable to open input/orthology.txt: $!\n"; # orthology information
my $line0u=<IN0u>;
while ($line0u=<IN0u>)
{
	chomp $line0u;
	my ($entrez,$origin1,$origin2,$vd) = split("\t",$line0u);
	$entrez2or{$entrez} = $origin2; # 1=LCA, 7=PRI
	$entrez2vd{$entrez} = $vd     ; # 0=sin, 1=dup
}
close IN0u ;

my %pats;
open(IN0v,  "final/expression_present_tcga.cgc.$cancer") or die"Unable to open final/expression_present_tcga.cgc.$cancer: $!\n"; # list of patients
my $line0v=<IN0v>;

while ($line0v=<IN0v>)
{
	chomp $line0v;
	my @list = split("\t",$line0v);
	my $pat  = shift(@list);
	$pats{$pat} = 1;
}
close IN0v ;

my %entrez2all;
my %entrez2mut;
my %entrez2cgc;
my %entrez2exp;

my %nsy2pat;
my %pat2cgc;

foreach my $pat(sort keys %pats)
{
	open(IN0w, "expression/$cancer/$pat.txt") or die"Unable to open expression/$cancer/$pat.txt: $!\n"; # file with Entrez, Expressed (1: yes, 0: no)
	my $line0w=<IN0w>;
	
	while ($line0w=<IN0w>)
	{
		chomp $line0w;
		my ($entrez,$cancer,$expr) = split("\t",$line0w);
		
		$entrez2all{$entrez} = 1;
		$entrez2mut{$entrez} ++               if ($cancer ne "rst");
		$entrez2cgc{$entrez} = 1              if ($cancer eq "cgc");
		$entrez2exp{$entrez} += $expr         if ($cancer ne "rst");
		$nsy2pat   {$entrez} .= "$pat:$expr;" if ($cancer ne "rst");
		$pat2cgc   {$pat   } = 1              if ($cancer eq "cgc");
	}
	close IN0w;
}

my $n1 = keys %entrez2cgc;
my $n2 = keys %entrez2mut;
print "Mutated CGC  : $n1\n";
print "Mutated genes: $n2\n";

open(OUT0a, ">final/$cancer.hmt") or die"Unable to open final/$cancer.hmt: $!\n";
print OUT0a "Entrez\tMutated\tExpressed\tFraction\tMutated.no.CGC\tExpressed.no.CGC\tFraction.no.CGC\tMutated.Patients\tDegree\tBetweenness\tHub\tCentral\tHD\tOrigin\tVD\tExp.normal\tMut.Cancer.N\tMut.Cancer.Tissues\tLength\tChromosome\tStart\tStart.norm\tLonger.than.CGC\tLonger.than.All\tType\tColor1\n";
open(OUT0b, ">final/$cancer.hmt2") or die"Unable to open final/$cancer.hmt2: $!\n";
print OUT0b "Entrez\tMutated\tExpressed\tFraction\tMutated.no.CGC\tExpressed.no.CGC\tFraction.no.CGC\tMutated.Patients\tDegree\tBetweenness\tHub\tCentral\tHD\tOrigin\tVD\tExp.normal\tMut.Cancer.N\tMut.Cancer.Tissues\tLength\tChromosome\tStart\tStart.norm\tLonger.than.CGC\tLonger.than.All\tType\tColor1\n";
open(OUT0c, ">final/$cancer.hmt3") or die"Unable to open final/$cancer.hmt2: $!\n";
print OUT0c "Entrez\tMutated\tExpressed\tFraction\tMutated.no.CGC\tExpressed.no.CGC\tFraction.no.CGC\tMutated.Patients\tDegree\tBetweenness\tHub\tCentral\tHD\tOrigin\tVD\tExp.normal\tMut.Cancer.N\tMut.Cancer.Tissues\tLength\tChromosome\tStart\tStart.norm\tLonger.than.CGC\tLonger.than.All\tType\tColor1\n";

foreach my $entrez (sort {$a<=>$b} keys %entrez2mut)
{
	my $mut  = $entrez2mut{$entrez};
	my $expr = $entrez2exp{$entrez};
	
	my ($mutn,$exprn,$mutpats,$patsnocgc) = eliminateCGC($nsy2pat{$entrez});
	
	my $de = "NA";
	my $be = "NA";
	my $hu = "NA";
	my $ce = "NA";
	my $hd = 0;
	my $or = "NA";
	my $vd = "NA";
	my $no = "NA";
	my $nn = "NA";
	my $ts = "NA";
	my $ln = "NA\tNA\tNA\tNA";
	my $mc = 0   ;
	my $ma = 0   ;
	my $tp = "NA";
	
	$de = $entrez2de{$entrez} if (exists $entrez2de{$entrez}); 
	$be = $entrez2be{$entrez} if (exists $entrez2be{$entrez}); 
	$hu = $entrez2hu{$entrez} if (exists $entrez2hu{$entrez}); 
	$ce = $entrez2ce{$entrez} if (exists $entrez2ce{$entrez}); 
	$hd = $entrez2hd{$entrez} if (exists $entrez2hd{$entrez}); 
	$or = $entrez2or{$entrez} if (exists $entrez2or{$entrez}); 
	$vd = $entrez2vd{$entrez} if (exists $entrez2vd{$entrez}); 
	$no = $entrez2no{$entrez} if (exists $entrez2no{$entrez}); 
	$nn = $entrez2nn{$entrez} if (exists $entrez2nn{$entrez}); 
	$ts = $entrez2ts{$entrez} if (exists $entrez2ts{$entrez}); 
	$ln = $entrez2ln{$entrez} if (exists $entrez2ln{$entrez}); 
	$tp = $entrez2tp{$entrez} if (exists $entrez2tp{$entrez}); 
	
	my @list = split("\t", $ln);
	 
	$mc = 1 if (($list[0] ne "NA")and($list[0] > $medcgc)); 
	$ma = 1 if (($list[0] ne "NA")and($list[0] > $medall)); 
	my $col1 = getColors1($or, $vd);
	my $fr   = $expr/$mut;
	my $frn  = 0;
	$frn     = $exprn/$expr if ($expr > 0);
	
	print OUT0a "$entrez\t$mut\t$expr\t$fr\t$mutn\t$exprn\t$frn\t$mutpats\t$de\t$be\t$hu\t$ce\t$hd\t$or\t$vd\t$no\t$nn\t$ts\t$ln\t$mc\t$ma\t$tp\t$col1\n";
	print OUT0b "$entrez\t$mut\t$expr\t$fr\t$mutn\t$exprn\t$frn\t$patsnocgc\t$de\t$be\t$hu\t$ce\t$hd\t$or\t$vd\t$no\t$nn\t$ts\t$ln\t$mc\t$ma\t$tp\t$col1\n";
	print OUT0c "$entrez\t$mut\t$expr\t$fr\t$mutn\t$exprn\t$frn\t$patsnocgc\t$de\t$be\t$hu\t$ce\t$hd\t$or\t$vd\t$no\t$nn\t$ts\t$ln\t$mc\t$ma\t$tp\t$col1\n" if (exists $entrez2rec{$entrez});
}

close OUT0a;
close OUT0b;
close OUT0c;

sub getColors1
{
	my ($or,$vd) = @_;
	
	my $out = "\"#AAAAAA99\"";
	
	$out = "\"#00FF0099\"" if ((($or eq "1")or($or eq "2"))and($vd eq "0"));
	$out = "\"#FF000099\"" if ((($or eq "4")or($or eq "5"))and($vd eq "1"));
	return($out);
}

sub getMedian
{
	my @list = @_;
	my $stat = Statistics::Descriptive::Full->new();
  $stat->add_data(@list); 
  my $median = $stat->median();
  
  print "percentile 50%: ". $stat->percentile(50). "\n";
  print "percentile 75%: ". $stat->percentile(75). "\n";
  print "percentile 90%: ". $stat->percentile(90). "\n";
  print "percentile 95%: ". $stat->percentile(95). "\n";
  
  return($median);
}

sub eliminateCGC
{
	my $in = $_[0];
	chop $in if ($in =~ m/;$/);
	
	my $mutn  = 0;
	my $exprn = 0;
	my @list  = split(";", $in);
	
	my @pats;
	my @pats2;
	
	foreach my $el(@list)
	{
		my ($pat,$expr) = split(":", $el);
		my $iscgc = 0;
		$iscgc = 1 if (exists $pat2cgc{$pat});
		push(@pats ,$pat);
		push(@pats2,$pat) if (not exists $pat2cgc{$pat});
		
		if ($iscgc == 0)
		{
			$mutn++;
			$exprn++ if ($expr == 1);
		}
	}
	
	return($mutn,$exprn,join(";",@pats),join(";",@pats2));
}

__END__
