# Supplementary material for: Integrated analysis of recurrent properties of cancer genes to identify novel drivers
Source: Genome Biol. 2013 May 29;14(5):R52. doi: 10.1186/gb-2013-14-5-r52 (PMC4054099; doi:10.1186/gb-2013-14-5-r52)
Supplement: Additional file 3 — Scripts to identify putative drivers. This file contains a collection of scripts to run the pipeline for the identification of cancer drivers. [file gb-2013-14-5-r52-S3.ZIP › AdditionalFile3/mutations_score.pl]

#!/usr/bin/perl -w
use strict;
use Statistics::Descriptive;

my $cancer = $ARGV[0]; # glioblastoma or ovarian

# get Gene symbols
open (IN0s, "input/gene_info") or die "Can't open input/gene_info: $!\n"; # see adjust_mutations.pl
my %entrez2sym;
my $line0s = <IN0s>;
chomp $line0s;
while (defined ($line0s = <IN0s>))
{
	chomp $line0s;
	my @list   = split ("\t",$line0s);
	my $tax    = $list[0];
	my $entrez = $list[1];
	my $symbol = $list[2];
	
	$entrez2sym{$entrez} = $symbol if ($tax == 9606);
}
close IN0s;  

# Gene length
my %entrez2len;
open(IN0t, "input/gene_length.txt") or die"Unable to open input/gene_length.txt: $!\n"; # see howmanytissues.pl
my $line0t=<IN0t>;

while ($line0t=<IN0t>)
{
	chomp $line0t;
	my @list = split("\t",$line0t);
	my $entrez = $list[0];
	my $len    = $list[1];
	$entrez2len{$entrez} = $len;
}
close IN0t;

# Mutation types
open (IN0u, "input/downloaded/$cancer/Somatic_Mutations/mutations.$cancer") or die "Can't open input/downloaded/$cancer/Somatic_Mutations/mutations.$cancer: $!\n"; # see adjust_mutations.pl
my %coord2type;
my $line0u = <IN0u>;
chomp $line0u;
while (defined ($line0u = <IN0u>))
{
	chomp $line0u;
	my @list  = split ("\t",$line0u);
	my $chrom = $list[ 4];
	my $start = $list[ 5];
	my $type  = $list[ 8];
	my $pat   = $list[15];
	
	$chrom =~ s/\s//g;
	$pat = reducePatient($pat);
	
	$coord2type{"$chrom:$start:$pat"} = $type;
}
close IN0u;  

# get patients with no CGC mutated
open (IN0v, "final/expression_present_tcga.cgc.$cancer") or die "Can't open expression_present_tcga.cgc.$cancer: $!\n";
my %nocgc1;
my $line0v = <IN0v>;
chomp $line0v;
while (defined ($line0v = <IN0v>))
{
	chomp $line0v;
	my @list = split ("\t",$line0v);
	my $pat  = $list[0];
	my $cgc  = $list[1];
	
	$nocgc1{$pat} = 1 if ($cgc == 0);
}
close IN0v;  

# get genes mutated in patients with no CGC mutated
open (IN0w, "final/$cancer.hmt") or die "Can't open final/$cancer.hmt: $!\n";
my %nocgc2;
my %entrez2pat;
my $line0w = <IN0w>;
chomp $line0w;
while (defined ($line0w = <IN0w>))
{
	chomp $line0w;
	my @list   = split ("\t",$line0w);
	my $entrez = $list[0];
	my $cgc    = $list[5];
	my $pats   = $list[7];
	
	$entrez2pat{$entrez} = $pats;
	$nocgc2    {$entrez} = $cgc ;
}
close IN0w;  

# Coordinates of mutations
open (IN0x, "input/downloaded/$cancer/coord2gene.txt") or die "Can't open input/downloaded/$cancer/coord2gene.txt: $!\n";
my %gene2coord;
my %coord2gene;
my $line0x = <IN0x>;
chomp $line0x;
while (defined ($line0x = <IN0x>))
{
	chomp $line0x;
	my ($chrom,$start,$refallele,$mutallele,$entrez,$patient) = split ("\t",$line0x);
	
	$chrom =~ s/\s//g;
	
	$gene2coord{"$entrez:$patient"} .= "$chrom:$start;"   ;
	$coord2gene{"$chrom:$start"   } .= "$entrez:$patient;";
}
close IN0x;  

# mutation effects (MatteoC)
open (IN0y, "mutations/Results/coord2mutation.$cancer.predictions.out") or die "Can't open mutations/Results/coord2mutation.$cancer.predictions.out: $!\n"; # output from SIFT, Polyphen and MutaitonTaster
my %predictions1;
my %predictions2;
my $line0y = <IN0y>;
chomp $line0y;
while (defined ($line0y = <IN0y>))
{
	chomp $line0y;
	my @list      = split ("\t",$line0y);
	my $chrom     = $list[ 0];
	my $start     = $list[ 1];
	my $aaref     = $list[ 4];
	my $aaalt     = $list[ 5];
	my $sift      = $list[ 8];
	my $polyphen  = $list[ 9];
	my $muttaster = $list[13];
	my $uniprot   = $list[17];
	my $aamut     = $list[19];
	
	$predictions1{"$chrom:$start"} = predictDamage($sift,$polyphen,$muttaster);
	$predictions2{"$chrom:$start"} = "$uniprot\t$aamut\t$aaref\t$aaalt";
}
close IN0y;  

# read all genes with at least 1 mutated/expressed
open (OUT1, ">shortest_paths/mutations_score.$cancer") or die "Unable to write to shortest_paths/mutations_score.$cancer: $!\n";

open (IN0z, "shortest_paths/$cancer.$cancer.txt") or die "Can't open shortest_paths/$cancer.$cancer.txt: $!\n";
my $line0z = <IN0z>;
chomp $line0z;
print OUT1 "Entrez\tSymbol\tType\tPatient\tPatient.no.CGC\tLength\tScore.length\tSift\tPolyphen\tMutTaster\tScore.damaging\tHub\tOrigin\tPrimary\tInteractorsCGC\tScore.system\tUniprot\tAA.mut.position\tAA.ref\tAA.alt\tMutation.type\tChromosome\tPosition\n";
while (defined ($line0z = <IN0z>))
{
	chomp $line0z;
	my ($entrez,$bad1,$type,$expressed,$hub,$origin,$lenscore,$cgc,$primary,$part,$intscgc)   = split ("\t",$line0z);
	
	my @pats = ();
	
	@pats = split (";", $entrez2pat{$entrez}) if (exists $entrez2pat{$entrez});
	my $syscore = $hub+$origin+$primary;
	
	my $intscgc2 = "";
	my @listints = split(";", $intscgc);
	foreach my $el(@listints)
	{
		if (exists $entrez2sym{$el})
		{
			my $el2 = $entrez2sym{$el};
			$intscgc2.= "$el2;";
		}
		else
		{
			$intscgc2.= "$el;";
		}
	}
	chop $intscgc2 if ($intscgc2 =~ m/;$/);
	$intscgc2 = "NO" if ($intscgc2 eq "" );
	$intscgc2 = "NO" if ($intscgc2 eq "0");
	
	foreach my $patient(@pats)
	{
		my $coord0 = "";
		my $nocgc  = 0 ;
		
		$coord0 = $gene2coord{"$entrez:$patient"} if (exists $gene2coord{"$entrez:$patient"});
		chop $coord0 if ($coord0 =~ m/;$/);
		
		$nocgc = 1 if ((exists $nocgc1{$patient})and(exists $nocgc2{$entrez})and($nocgc2{$entrez})>0);
		
		my @coords = split(";", $coord0);
		my %new_coord;
		foreach my $coord(@coords)
		{
			if (not exists $new_coord{$coord})
			{
				my ($chrom,$start) = split(":", $coord);
				my $prediction1 = "0\t0\t0\t0";
				my $prediction2 = "t-\t-\t-\t-";
				$prediction1 = $predictions1{$coord} if (exists $predictions1{$coord});
				$prediction2 = $predictions2{$coord} if (exists $predictions2{$coord});
				
				my $muttype = "-";
				$muttype = $coord2type{"$chrom:$start:$patient"} if (exists $coord2type{"$chrom:$start:$patient"});
				
				$prediction1 = "NA\tNA\tNA\t3" if (($muttype ne "Missense_Mutation")and($muttype !~ m/In_Frame/));
				
				my $len = 0;
				$len = $entrez2len{$entrez} if (exists $entrez2len{$entrez});
				
				my $sym = 0;
				$sym = $entrez2sym{$entrez} if (exists $entrez2sym{$entrez});
				print OUT1 "$entrez\t$sym\t$type\t$patient\t$nocgc\t$len\t$lenscore\t$prediction1\t$hub\t$origin\t$primary\t$intscgc2\t$syscore\t$prediction2\t$muttype\t$chrom\t$start\n";
				$new_coord{$coord} = 1
			}
		}
	}
	
}
close IN0z;  


sub predictDamage
{
	my ($sift,$polyphen,$muttaster) = @_;
	
	$sift     = 0 if ($sift     eq "NA");
	$polyphen = 0 if ($polyphen eq "NA");
	
	my ($d1,$d2,$d3) = ($sift,$polyphen,0);
	
	#$d1 = 1 if ($sift   >= 0.95);
	#$d2 = 1 if (polyphen>= 0.85);
	
	$d3 = 1 if (($muttaster eq "P")or($muttaster eq "D"));
	
	my ($e1,$e2,$e3) = (0,0,0);
	$e1 = 1 if ($d1 >= 0.95);
	$e2 = 1 if ($d2 >= 0.85);
	$e3 = 1 if ($d3 == 1   );
	
	my $sum = $e1+$e2+$e3;

	return ("$d1\t$d2\t$d3\t$sum");
}

sub reducePatient
{
	my $in = $_[0];
	
	my @list = split("-", $in);
	
	my $out = join("-", @list[0..3]);
	
	return($out);
}


__END__
