# Supplementary material for: Integrated analysis of recurrent properties of cancer genes to identify novel drivers
Source: Genome Biol. 2013 May 29;14(5):R52. doi: 10.1186/gb-2013-14-5-r52 (PMC4054099; doi:10.1186/gb-2013-14-5-r52)
Supplement: Additional file 3 — Scripts to identify putative drivers. This file contains a collection of scripts to run the pipeline for the identification of cancer drivers. [file gb-2013-14-5-r52-S3.ZIP › AdditionalFile3/readme.sh]

# README
# For information on input files, refer to the comments in each script.

#	Reprocess the input MAF file
./adjust_mutations.pl 
	
#	This script must be substituted by the user in order to apply all the filters that he/she requires. As explained in the Methods, we used Length, Network properties (degree: a protein is a hub if it is in the top), Origin and Duplicability. 
./howmanytissues.pl ovarian

#	The user must process the mutations with the three tools described in the Methods section (SIFT, Ployphen, MutationTaster), in order to retain only the damaging mutations.
./candidate_analysis2.pl ovarian

#	Identify cancer genes known to be associated with ovarian cancer and calculate the distance (protein interaction network) between each of these gene and the mutated genes, in order to select mutated genes that are direct interactors of known cancer genes associated with ovarian cancer
./shortest_paths.pl  ovarian
./mutations_score.pl  ovarian
	
# The output is a text file (mutations_score.ovarian) with one mutation per line. Filters may be easily applied on all the columns.
# Cancer (no CGC): all genes that are mutated in samples that have no mutations in known cancer genes
# Length: all genes shorter than 4,450 bp
# Damaging mutations: all genes with mutations that are identified as damaging by at least two methods
# Network properties: all hubs (degree in the top 25%, i.e. degree >14)
# Interactors of known cancer genes involved in ovarian cancer: all genes that are direct interactors of the 14 ovarian cancer-specific genes, as defined by the Cancer Gene Census)
# Origin/Duplicability: all duplicated genes originated with Metazoans/Vertebrates and all singleton genes originated with Last Universal Common Ancestor/Eukaryotes, as described in D'Antonio (PLOS Computational Biology, 2011)
# All the genes that are positive for at least one of the three systems-level properties (Network properties, Interactors of known cancer genes and Origin/Duplicaibility) are retained as putative candidates.
