# Supplementary material for: Integrated analysis of recurrent properties of cancer genes to identify novel drivers
Source: Genome Biol. 2013 May 29;14(5):R52. doi: 10.1186/gb-2013-14-5-r52 (PMC4054099; doi:10.1186/gb-2013-14-5-r52)
Supplement: Additional file 3 — Scripts to identify putative drivers. This file contains a collection of scripts to run the pipeline for the identification of cancer drivers. [file gb-2013-14-5-r52-S3.ZIP › AdditionalFile3/shortest_paths.pl]

#!/usr/bin/perl -w
use strict;
use Statistics::Descriptive;

my $in1 = $ARGV[0]; # input file 1: glioblastoma or ovarian
my $in2 = $ARGV[1]; # input file 2: list of genes in pathway
    
# get patients with no CGC mutated
open (IN0y, "final/expression_present_tcga.cgc.$in1") or die "Can't open expression_present_tcga.cgc.$in1: $!\n";
my %nocgc1;
my $line0y = <IN0y>;
chomp $line0y;
while (defined ($line0y = <IN0y>))
{
	chomp $line0y;
	my @list = split ("\t",$line0y);
	my $pat  = $list[0];
	my $cgc  = $list[1];
	
	$nocgc1{$pat} = 1 if ($cgc == 0);
}
close IN0y;  

# get genes mutated in patients with no CGC mutated
open (IN0z, "final/$in1.hmt") or die "Can't open final/$in1.hmt: $!\n";
my %nocgc2;
my %entrez2pat;
my $line0z = <IN0z>;
chomp $line0z;
while (defined ($line0z = <IN0z>))
{
	chomp $line0z;
	my @list   = split ("\t",$line0z);
	my $entrez = $list[0];
	my $cgc    = $list[6];
	my @pats   = split(";", $list[7]);
	my @pats2;
	foreach my $pat(@pats)
	{
		push(@pats2, $pat) if (exists $nocgc1{$pat});
		$nocgc2{$pat} = 1 if (exists $nocgc1{$pat});
	}
	
	$entrez2pat{$entrez} = join(";", @pats2) if ($cgc > 0);
}
close IN0z;  

# Get the Entrez IDs
#my @entrezs1 = getEntrez ($in1);
my @entrezs1;
open (IN0a, "final/$in1.scores2") or die "Can't open final/$in1.scores2: $!\n";
my %geneinfo;
my $line0a = <IN0a>;
chomp $line0a;
my $info_head = "Entrez\tPatients\tType\tExpressed\tHub\tOrigin\tLength\tCGC";
while (defined ($line0a = <IN0a>))
{
	chomp $line0a;
	my ($entrez,$type,$nexp,$expr,$hub,$origin,$len,$cgc) = split ("\t",$line0a);
	
	if ($type ne "cgc")
	{
		my $exp0 = 0;
		$exp0 = 1 if ($nexp >0);
		$type = "rst" if ($type eq "NA");
		my $pat = "no";
		$pat = $entrez2pat{$entrez} if (exists $entrez2pat{$entrez});
		
		$geneinfo{$entrez} = "$pat\t$type\t$exp0\t$hub\t$origin\t$len\t$cgc";
		push(@entrezs1,$entrez);
	}
}
close IN0a;  

my $n1 = keys %geneinfo;
print "n1: $n1\n";

@entrezs1 = sort {$a<=>$b} @entrezs1;

my @entrezs2 = getEntrez ($in2);

# Get the shortest paths
print "Getting shortest paths...\n";
open(IN2, "input/all_paths.txt") or die "Unable to open input/all_paths.txt: $!\n"; # matrix with distance between each couple of genes
my $line2;
my @paths=<IN2>;
close IN2; 

open (IN0b, "input/pin.txt") or die "Can't open input/pin.txt: $!\n"; # see howmanytissues.pl
my %in_pin;
my $line0b = <IN0b>;
while (defined ($line0b = <IN0b>))
{
	chomp $line0b;
	my ($entrez,$rest) = split ("\t",$line0b);
	$in_pin{$entrez} = 1;
}
close IN0b;  

# Retrieve the correspondence between position and Entrez ID
my $head = shift @paths;
chomp $head;

print "Getting line numbers for $in1...\n";
my %line2entrez1 = getLine($head,@entrezs1);

print "Getting column numbers for $in2...\n";
my %line2entrez2 = getLine($head,@entrezs2);

# Retrieve the ";ble with lines from file1 and columns from file2
my $out = "$in1.$in2.txt";
print "Writing to $out...\n";
open (OUT1, ">shortest_paths/$out") or die "Unable to write to $out: $!\n";
print OUT1 "$info_head\tPrimary\tPart\tInteractorsCGC";
my @filter;
my @filter2;
foreach my $entrez(sort {$a<=>$b} keys %line2entrez2)
{
	#print OUT1 "\t$entrez"; # print the distances
	push(@filter , $line2entrez2{$entrez});
	push(@filter2, $entrez               );
}
print OUT1 "\n"; 

my %written;
my $n2 = 0;
foreach my $el (@paths)
{
	chomp $el;
	my @list1 = split("\t", $el);
	
	my $entrez = shift @list1;
	
	my $is_cancer = "no\t0\t0\t0\t0\t0";
	
	if (exists $geneinfo{$entrez})
	{
		$is_cancer = $geneinfo{$entrez}	;
		my $dist = CalculateDistance(join(";", @list1[@filter]),join(";",@filter2));
	
		#print OUT1 "$entrez\t$is_cancer\t$dist\t".join("\t", @list1[@filter])."\n"; # print all the distances
		print OUT1 "$entrez\t$is_cancer\t$dist\n"; # don't print the distances
		$written{$entrez} = 1;
		$n2++;
	}
}
print "n2: $n2\n";

foreach my $entrez(keys %geneinfo)
{
	print OUT1 "$entrez\t$geneinfo{$entrez}\t0\t0\t0\n" if (not exists $written{$entrez}); # print the distances
		$n2++ if (not exists $written{$entrez});
}
print "n3: $n2\n";


close OUT1;

print "done!\n";


sub getEntrez
{
	my $in_file = $_[0];
	
	# Check presence in network
	open (IN0c, "input/pin.txt") or die "Can't open input/pin.txt: $!\n"; # see howmanytissues.pl
	my %in_pin;
	my $line0c = <IN0c>;
	while (defined ($line0c = <IN0c>))
	{
		chomp $line0c;
		my ($entrez,$rest) = split ("\t",$line0c);
		$in_pin{$entrez} = 1;
	}
	close IN0c;  

	# Read input file and save the corresponding Entrez IDs
	my %out_list;
	open (IN0d, "input/networks/$in_file.txt") or die "Can't open $in_file: $!\n";
	my $line0d;
	while (defined ($line0d = <IN0d>))
	{
		chomp $line0d;
		my $entrez = $line0d;
		
		$out_list{$entrez}  = 1 if (exists $in_pin{$entrez});
	}
	close IN0d; 
	
	my @out = sort {$a<=>$b} keys %out_list;
	return(@out);
}

sub getLine
{
	my @list = @_;   
	my $head = shift @list;
	
	my %list_entrez;
	@list_entrez{@list} = ();
	
	my %entrez2n; # n row --> entrez
	my @pin = split("\t",$head);
	shift @pin;
	my $i=0;
	foreach my $el(@pin)
	{
		$entrez2n{$el}=$i if (exists $list_entrez{$el});
		$i++;
	}
	return(%entrez2n);
}

sub CalculateDistance
{
	my @list = split(";", $_[0]); 
	my @list2= split(";", $_[1]); 
	my $tot  = @list;
	my $sum  = 0    ;
	my $part = 0    ;
	my $prim = 0    ;
	my $ints = ""   ;
	
	for (my $i=0;$i<@list;$i++)
	{
		my $el = $list[$i];
		if ($el ne "NA")
		{
			$sum += $el;
			$part = 1 if ($el == 0);
			$prim = 1 if ($el == 1);
			$ints.= "$list2[$i];" if ($el == 1);
		}
	}
	chop $ints if ($ints =~ m/;$/);
  return("$prim\t$part\t$ints");
}


__END__
